# Supplementary material for: Neutrophil S100A9 supports M2 macrophage niche formation in granulomas
Source: iScience. 2023 Jan 31;26(3):106081. doi: 10.1016/j.isci.2023.106081 (PMC9947307; doi:10.1016/j.isci.2023.106081)
Supplement: Table S1. Functional pathway enriched in the list of DEGs (BCG-elicited WT vs. S100A9−/− neutrophils), related to Figure 4 — The 10 most significant clusters are shown (p < 0.05). [file mmc2.xlsx]

## Sheet: TableS1
	Cluster	P value	Genes
Annotation cluster 1 (Enrichment score: 6.58)	Lysosome	4.66e-10	Ap5s1, Arsa, Cln5, Ctns, Dpp7, Dram2, Gaa, Gba, Gla, Glmp, Gns, Idua, Igf2r, Naga, Npc1, Plekhm1, Slc26a11, Slc29a3, Tecpr1, Tmem106b, Tpcn2, Tpp1, Znrf1
	GO:0005764~lysosome	1.29e-07	Ap5s1, Arsa, Cln5, Ctns, Dpp7, Dram2, Gaa, Gba, Gla, Glmp, Gns, Idua, Igf2r, Naga, Npc1, Plekhm1, Slc26a11, Slc29a3, Tecpr1, Tmem106b, Tpcn2, Tpp1, Znrf1
	GO:0005765~lysosomal membrane	4.76e-06	Ap5s1, Cln5, Ctns, Dram2, Gaa, Gba, Glmp, Igf2r, Npc1, Plekhm1, Slc26a11, Slc29a3, Stk11ip, Tecpr1, Tmem106b, Tpcn2, Zfyve26
	mmu04142: Lysosome	1.6e-05	Arsa, Cln5, Ctns, Gaa, Gba, Gla, Gns, Idua, Igf2r, Naga, Npc1, Tpp1
Annotation Cluster 2 (Enrichment Score: 2.61)	GO:0006629~lipid metabolic process	0.000254	Acox1, Acox3, Brca1, Cds2, Fabp5, Fdxr, Gba, Gdpd3, Gpcpd1, Isyna1, Lipg, Mvd, Naa40, Nceh1, Npc1, Ptgs1, Ptgs2, Sc5d, Sgpl1, Soat2, St8sia1
	Lipid metabolism	0.00266	Acox1, Acox3, Brca1, Cds2, Fdxr, Gba, Isyna1, Lipg, Mvd, Nceh1, Npc1, Ptgs1, Ptgs2, Sc5d, Sgpl1, Soat2, St8sia1
	Lipid biosynthesis	0.0222	Brca1, Cds2, Isyna1, Mvd, Ptgs1, Ptgs2, Sc5d, St8sia1
Annotation Cluster 3 (Enrichment Score: 2.36)	mmu04142: Lysosome	1.6e-05	Arsa, Cln5, Ctns, Gaa, Gba, Gla, Gns, Idua, Igf2r, Naga, Npc1, Tpp1
	GO:0005975~carbohydrate metabolic process	0.000363	Amdhd2, Athl1, Chil1, Chst11, Fuca2, Gaa, Gba, Gla, Hk1, Idua, Naga, Pdk1, Ppp1r3b
	IPR017853: Glycoside hydrolase, superfamily	0.000504	Chil1, Fuca2, Gaa, Gba, Gla, Idua, Naga
	GO:0016798~hydrolase activity, acting on glycosyl bonds	0.00281	Chil1, Fuca2, Gaa, Gba, Gla, Idua, Naga
	Glycosidase	0.00356	Chil1, Fuca2, Gaa, Gba, Gla, Idua, Naga
	GO:0008152~metabolic process	0.00447	Acox1, Acox3, Arsa, Athl1, Fuca2, Fuk, Gaa, Gba, Gla, Gns, Hk1, Idua, Large, Mthfd1, Naga, Nceh1, Pfkp, Uap1l1
	GO:0004553~hydrolase activity, hydrolyzing O-glycosyl compounds	0.00469	Chil1, Gaa, Gla, Idua, Naga,
	IPR013780: Glycosyl hydrolase, family 13, all-beta	0.0282	Gba, Gla, Naga
	IPR013781: Glycoside hydrolase, catalytic domain	0.0358	Chil1, Fuca2, Gba, Idua
Annotation Cluster 4 (Enrichment Score: 2.21)	Immunity	0.00178	Cd300lf, Cd79a, Cd84, Clec4n, Clec7a, Csf1, Dclre1c, H2-Q10, Ifitm1, Nlrc5, Pml, Rnf125, S100a9, Sec14l1, Tlr1, Tlr6, Trim25
	Innate immunity	0.00332	Cd84, Clec4n, Clec7a, Csf1, Ifitm1, Nlrc5, Pml, S100a9, Sec14l1, Tlr1, Tlr6, Trim25
	GO:0002376~immune system process	0.00411	Cd300lf, Cd79a, Cd84, Clec4n, Csf1, Dclre1c, H2-Q10, Ifitm1, Nlrc5, Pml, Rnf125, S100a9, Sec14l1, Tlr1, Tlr6, Trim25
	Annotation Cluster 5 (Enrichment Score: 1.74)
	SMART SM00312: PX	0.00818	Hs1bp3, Nisch, Pik3c2b, Snx33, Snx8
	IPR001683: Phox homologous domain,0.012603656	0.0126	Hs1bp3, Nisch, Pik3c2b, Snx33, Snx8
	GO:0035091~phosphatidylinositol binding	0.0222	Hs1bp3, Nisch, Pik3c2b, Snx33, Snx8, Tulp2
	domain: PX	0.0476	Hs1bp3, Nisch, Snx33, Snx8
Annotation Cluster 6 (Enrichment Score: 1.60)	IPR002219: Protein kinase C-like, phorbol ester/diacylglycerol binding	0.00628	Dgka, Dgkq, Plekhm1, Tns1, Tns3, Unc13a
	SM00109: C1	0.0336	Dgka, Dgkq, Plekhm1, Tns3, Unc13a
	Annotation Cluster 7 (Enrichment Score: 1.51)
	GO:0035767~endothelial cell chemotaxis	0.0132	Egr3, Nr4a1, Vegfa
	GO:0001938~positive regulation of endothelial cell proliferation	0.0324	Ecm1, Egr3, Jun, Nr4a1, Vegfa
	GO:0002042~cell migration involved in sprouting angiogenesis	0.0367	Egr3, Nr4a1, Vegfa
Annotation Cluster 8 (Enrichment Score: 1.30)	Sterol metabolism	0.0223	Fdxr, Mvd, Npc1, Sc5d, Soat2
	Steroid metabolism	0.0393	Fdxr, Mvd, Npc1, Sc5d, Soat2
Annotation Cluster 9 (Enrichment Score: 1.16)	Mitochondrion outer membrane	0.0127	Dmpk, Hk1, Mgst1, Mlxip, Ppp1r15a, Qtrt1, Slc44a1
Annotation Cluster 10 (Enrichment Score: 1.15)	GO:0017124~SH3 domain binding	0.0621	Adam19, Grik5, Pttg1, Rad9a, Sh3bp5, Sirpa
