# Supplementary material for: Neutrophil S100A9 supports M2 macrophage niche formation in granulomas
Source: iScience. 2023 Jan 31;26(3):106081. doi: 10.1016/j.isci.2023.106081 (PMC9947307; doi:10.1016/j.isci.2023.106081)
Supplement: Table S2. Functional pathway enriched in the list of DEGs (casein-elicited WT vs. S100A9−/− neutrophils), related to Figure 4 — The 10 most significant clusters are shown. [file mmc3.xlsx]

## Sheet: TableS2
	Cluster	P value	Genes
Annotation Cluster 1 (Enrichment Score: 6.28)	Lysosome	1.43e-08	Arsa, Cln5, Ctns, Dram2, Gaa, Gba, Ggh, Glmp, Gns, Idua, Npc2, Ostm1, Pqlc2, Slc26a11, Slc29a3, Tecpr1, Tpp1, Vps41
	GO:0005765~lysosomal membrane	4.25e-07	Anpep, Atp6v0d2, Atp6v1d, Atp6v1e1, Cln5, Ctns, Dram2, Flot1, Gaa, Gba, Glmp, Ostm1, Pqlc2, Slc29a3, Tecpr1, Vps41
	GO:0005764~lysosome	5.25e-05	Arsa, Chmp2b, Cln5, Ctns, Dram2, Gaa, Gba, Ggh, Glmp, Gns, Idua, Npc2, Ostm1, Pqlc2, Slc26a11, Slc29a3, Tecpr1, Tpp1, Vps41
	mmu04142:Lysosome	2.31e-05	Arsa, Atp6v0d2, Cln5, Ctns, Gaa, Gba, Gns, Idua, Npc2, Tpp1
Annotation Cluster 2 (Enrichment Score: 3.16)	GO:0005768~endosome	6.25e-05	9030624J02Rik, Abcg1, Arfgef2, Arsa, Atp6v0d2, Atp6v1e1, Chmp2b, Dscr3, Eea1, Ehd4, Fam109a, Flot1, Nisch, Slc29a3, Snx32, Snx33, Snx8, Stambp, Trf, Vps41, Wash1
	GO:0005769~early endosome	0.000557	9030624J02Rik, Als2, Atp6v0d2, Eea1, Fam109a, Flot1, Nisch, Nucb1, Rhob, Vps41, Wash1
	Endosome	0.00938	9030624J02Rik, Arfgef2, Chmp2b, Eea1, Ehd4, Fam109a, Flot1, Nisch, Slc29a3, Snx8, Stambp, Vps41, Wash1
Annotation Cluster 3 (Enrichment Score: 2.50)	IPR017853:Glycoside hydrolase, superfamily	1.88e-05	Agl, Chil1, Chil5, Fuca2, Gaa, Gba, Idua
	IPR013781:Glycoside hydrolase, catalytic domain	0.000314	Chil1, Chil5, Fuca2, Gba, Idua
	GO:0005975~carbohydrate metabolic process	8,28E-04	Amdhd2, Chil1, Chil5, Chst12, Fuca2, Gaa, Gba, Gnpda1, Idua, Ydjc
	GO:0004553~hydrolase activity, hydrolyzing O-glycosyl compounds	0.00242	Chil1, Chil5, Gaa, Idua
	GO:0008152~metabolic process	0.0169	Acadsb, Acox1, Acox3, Arsa, Fdft1, Fuca2, Fuk, Gaa, Gba, Gns, Gys1, Idua, Nceh1
	GO:0016798~hydrolase activity, acting on glycosyl bonds	0.0295	Fuca2, Gaa, Gba, Idua
	Glycosidase	0.0308	Fuca2, Gaa, Gba, Idua
Annotation Cluster 4 (Enrichment Score: 2.30)	GO:0006810~transport	0.00256	9030624J02Rik, Abcg1, Aktip, Arfgef2, Atg7, Atp6v0d2, Atp6v1d, Atp6v1e1, Chmp2b, Ctns, Fabp5, Fabp7, Grik5, Lasp1, Lrrc8d, Micu1, Orm1, Pea15a, Pltp, Pqlc2, Rab15, Rab37, Rhob, Rilpl2, Sec22c, Slc26a11, Slc29a3, Slc2a3, Slc31a2, Slc52a3, Snx32, Snx33, Snx8, Stx16, Stxbp5, Tmc4, Tmco3, Trappc3, Trf, Vps41, Wash1
	Transport	0.00323	9030624J02Rik, Abcg1, Aktip, Arfgef2, Atg7, Atp6v0d2, Atp6v1d, Atp6v1e1, Chmp2b, Ctns, Fabp5, Fabp7, Grik5, Lasp1, Lrrc8d, Micu1, Orm1, Pea15a, Pltp, Pqlc2, Rab15, Rab37, Rhob, Rilpl2, Sec22c, Slc26a11, Slc29a3, Slc2a3, Slc31a2, Slc52a3, Snx32, Snx33, Snx8, Stx16, Stxbp5, Tmc4, Tmco3, Trappc3, Trf, Vps41, Wash1
	Protein transport	0.0155	9030624J02Rik, Aktip, Arfgef2, Atg7, Chmp2b, Rab15, Rab37, Rilpl2, Sec22c, Snx32, Snx33, Snx8, Stx16, Stxbp5, Vps41
Annotation Cluster 5 (Enrichment Score: 2.14)	GO:0019262~N-acetylneuraminate catabolic process	0.00297	Amdhd2, Gnpda
	mmu00520: Amino sugar and nucleotide sugar metabolism	0.00758	Amdhd2, Cyb5r1, Fuk, Gnpda1
	GO:0006044~N-acetylglucosamine metabolic process	0.0167	Amdhd2, Gnpda1
Annotation Cluster 6 (Enrichment Score: 1.92)	IPR001683:Phox homologous domain	0.000874	Hs1bp3, Pik3c2b, Snx32, Snx33, Snx8
	SM00312:PX	0.0038	Hs1bp3, Pik3c2b, Snx33, Snx8
	GO:0016050~vesicle organization	0.00476	Als2, Snx32, Snx33
	domain:PX 0.0047800457875	0.00478	Hs1bp3, Snx32, Snx33, Snx8
	GO:0035091~phosphatidylinositol binding	0.0108	Hs1bp3, Pik3c2b, Snx32, Snx33, Snx8
Annotation Cluster 7 (Enrichment Score: 1.86)	GO:0016627~oxidoreductase activity, acting on the CH-CH group of donors	0.000755	Acad12, Acadsb, Acox1, Acox3
	IPR006091:Acyl-CoA oxidase/dehydrogenase, central domain	0.0015	Acad12, Acadsb, Acox3
	IPR009075:Acyl-CoA dehydrogenase/oxidase C-terminal	0.0015	Acad12, Acadsb, Acox3
	IPR009100:Acyl-CoA dehydrogenase/oxidase	0.0015	Acad12, Acadsb, Acox3
	GO:0052890~oxidoreductase activity, acting on the CH-CH group of donors, with a flavin as acceptor	0.0016	Acad12, Acadsb, Acox3
	GO:0000062~fatty-acyl-CoA binding	0.00178	Acad12, Acadsb, Acbd4, Acox3
	GO:0003995~acyl-CoA dehydrogenase activity	0.00193	Acad12, Acadsb, Acox3
	GO:0033539~fatty acid beta-oxidation using acyl-CoA dehydrogenase	0.0024	Acad12, Acadsb, Acox3
	IPR013786:Acyl-CoA dehydrogenase/oxidase, N-terminal	0.0173	Acad12, Acadsb
	GO:0055088~lipid homeostasis	0.021	Acad12, Acadsb, Acox3
	Flavoprotein	0.0352	Acad12, Acadsb, Acox1, Acox3, Cyb5r1
	GO:0009055~electron carrier activity	0.0448	Acad12, Acadsb, Acox3
Annotation Cluster 8 (Enrichment Score: 1.59)	GO:0004869~cysteine-type endopeptidase inhibitor activity	0.00054	2010005H15Rik, Cast, Ngp, Pttg1, Stfa3
	Thiol protease inhibitor	0.00487	Cast, Ngp, Stfa3
	SM00043:CY	0.00877	2010005H15Rik, Ngp, Stfa3
	IPR000010:Proteinase inhibitor I25, cystatin	0.0103	2010005H15Rik, Ngp, Stfa3
	IPR001713:Proteinase inhibitor I25A, stefin A	0.0173	2010005H15Rik, Stfa3
	IPR018073:Proteinase inhibitor I25, cystatin, conserved site	0.0173	2010005H15Rik, Stfa3
Annotation Cluster 9 (Enrichment Score: 1.49)	GO:0006954~inflammatory response	0.00149	C4b, Ccl3, Ccl4, Ccl6, Cd5l, Chil1, Cxcl13, Itgb2l, Mif, Pf4, Pla2g7, S100a9, Tnfrsf26
	GO:0006935~chemotaxis	0.00159	Ccl3, Ccl4, Ccl6, Cxcl13, Cxcr1, Pf4, S100a9
	Inflammatory response	0.0019	Ccl3, Ccl4, Cd5l, Chil1, Cxcl13, Itgb2l, Mif, S100a9
	Chemotaxis	0.002	Ccl3, Ccl4, Ccl6, Cxcl13, Pf4, S100a9
	GO:0030595~leukocyte chemotaxis	0.0037	Ccl3, Ccl4, S100a9
	GO:0008009~chemokine activity	0.00568	Ccl3, Ccl4, Cxcl13, Pf4
	IPR001811:Chemokine interleukin-8-like domain	0.00608	Ccl3, Ccl4, Cxcl13, Pf4
	SM00199:SCY	0.00615	Ccl3, Ccl4, Cxcl13, Pf4
	GO:0070098~chemokine-mediated signaling pathway	0.00802	Ccl3, Ccl4, Cxcl13, Pf4
	GO:0030593~neutrophil chemotaxis	0.0174	Ccl3, Ccl4, Lgals3, S100a9
	GO:0043547~positive regulation of GTPase activity	0.0191	Als2, Ccl3, Ccl4, Dvl2, Lims1, Tbc1d2
	GO:0002548~monocyte chemotaxis	0.0196	Ccl3, Ccl4, Lgals3
	GO:0071356~cellular response to tumor necrosis factor	0.0214	Ccl3, Ccl4, Chil1, Gba, Inpp5k
	GO:0060326~cell chemotaxis	0.026	Ccl3, Ccl4, Ccl6, Cxcl13
	IPR000827:CC chemokine, conserved site	0.0279	Ccl3, Ccl4
	GO:0071347~cellular response to interleukin-1	0.0282	Ccl3, Ccl4, Ccl6, Chil1
Annotation Cluster 10 (Enrichment Score: 1.38)	GO:0017124~SH3 domain binding	0.0323	Grik5, Pttg1, Sh3bgrl, Sh3bp5, Sirpa
	short sequence motif:SH3-binding	0.0431	Gab2, Pttg1, Sh3bgrl
